# Supplementary material for: Glypican Is a Modulator of Netrin-Mediated Axon Guidance
Source: PLoS Biol. 2015 Jul 6;13(7):e1002183. doi: 10.1371/journal.pbio.1002183 (PMC4493048; doi:10.1371/journal.pbio.1002183)
Supplement: S1 Data — (XLSX) [file pbio.1002183.s001.xlsx]

## Sheet: Figure 1b
Genotype	N	Number defective	% Mutant	S.E.P.
wt	391	0	0	0
unc-52	190	4	2	1
agr-1	107	1	1	1
gpn-1(ok377)	58	0	0	0
gpn-1(tm595)	129	0	0	0
lon-2	238	4	2	0.9
sdn-1(zh20)	506	59	12	1.4
sdn-1(ok449)	205	26	13	2.3
lon-2 gpn-1(ok377)	110	1	1	0.9
lon-2 gpn-1(tm595)	181	4	2	1
unc-52 agr-1	97	1	1	1
unc-52; sdn-1(zh20)	131	16	12	2.8
sdn-1(zh20) gpn-1(ok377)	222	29	13	2.3
sdn-1(zh20) gpn-1(tm595)	197	32	16	2.6
lon-2 sdn-1(zh20)	283	92	33	2.8
lon-2 sdn-1(ok449)	264	67	25	2.7
lon-2 sdn-1(zh20) gpn-1(ok377)	218	89	41	3.3
lon-2 sdn-1(zh20) gpn-1(tm595)	271	79	29	2.8

## Sheet: Figure 1c
Genotype	N	Number defective	% Mutant	S.E.P.
wt	391	0	0	0
lon-2	238	4	2	0.9
slt-1	465	234	50	2.3
lon-2 slt-1	233	155	67	3.1
sax-3	380	167	44	2.5
lon-2 sax-3	493	262	53	2.2
Pmyo-3::slt-1	835	160	19	1.4
lon-2 Pmyo-3::slt-1	783	194	25	1.5

## Sheet: Figure 1d
Genotype	N	Number defective	% Mutant	S.E.P.
wt	391	0	0	0
lon-2	238	4	2	0.9
unc-6(ev400)	199	85	43	3.5
lon-2 unc-6(ev400)	205	93	45	3.5
unc-6(e78)	199	64	32	3.3
lon-2 unc-6(e78)	262	73	28	2.8
unc-40(e271)	190	34	18	2.8
lon-2; unc-40(e271)	246	45	18	2.4
unc-40(e1430)	205	36	18	2.7
lon-2; unc-40(e1430)	237	36	15	2.3

## Sheet: Figure 1e
Genotype	N	Number defective	% Mutant	S.E.P.
wt	391	0	0	0
sdn-1	506	59	12	1.4
slt-1	465	234	50	2.3
sdn-1 slt-1	378	156	41	2.5
sax-3	380	167	44	2.5
sdn-1 sax-3	137	62	45	4.3
unc-40	190	34	18	2.8
sdn-1; unc-40	94	79	84	3.8

## Sheet: Figure 2b
Genotype	N	Number defective	% Mutant	S.E.P.
wt	140	5	4	1.7
lon-2	251	43	17	2.4
lon-2; Plon-2::lon-2(+) #1	182	9	5	1.6
lon-2; Plon-2::lon-2(+) #2	236	16	7	1.7
unc-6	172	106	62	3.7
lon-2 unc-6	160	104	65	3.8
unc-40	122	31	25	3.9
lon-2; unc-40	136	30	22	3.6
unc-5	134	62	46	4.3
lon-2; unc-5	138	67	49	4.3

## Sheet: Figure 2c
Genotype	Number of axons	Number of defective axons	% Axons not reaching dorsal cord	S.E.P.	N
wt	1636	2	0.1	0.3	104
lon-2	1353	3	0.2	0.5	86
unc-40	1065	586	55	5.8	73
lon-2; unc-40	1012	506	50	6.1	67

## Sheet: Figure 3b
Genotype	N	Number of dorsal axons	% Dorsal	S.E.P.
wt	52	0	0	0
wt; Pmec-7::unc-5(+)	228	151	66	3.1
unc-6 Pmec-7::unc-5(+)	41	0	0	0
unc-40; Pmec-7::unc-5(+)	191	35	18	2.8
unc-34; Pmec-7::unc-5(+)	159	21	13	2.7
lon-2 Pmec-7::unc-5(+)	330	158	48	2.8
lon-2 unc-6 Pmec-7::unc-5(+)	62	0	0	0
lon-2 Pmec-7::unc-5(+); unc-40	249	62	25	2.7
lon-2 Pmec-7::unc-5(+) ; unc-34	207	16	8	1.9
lon-2 sdn-1 Pmec-7::unc-5(+)	343	143	42	2.7
sdn-1 Pmec-7::unc-5(+)	259	167	64	3
slt-1 Pmec-7::unc-5(+)	212	134	63	3.3
sax-3 Pmec-7::unc-5(+)	201	133	66	3.3

## Sheet: Figure 4a
Genotype	N	Number defective	% Mutant	S.E.P.
wt	391	0	0	0
lon-2	238	4	2	0.9
slt-1	465	234	50	2.3
lon-2 slt-1	233	155	67	3.1
lon-2 slt-1; Plon-2::lon-2(+) #1	184	95	52	3.7
lon-2 slt-1; Plon-2::lon-2(+) #2	263	134	51	3.1
lon-2 slt-1; Plon-2::lon-2(+) #3	223	123	55	3.3
lon-2 slt-1; Pelt-3::lon-2(+) #1	116	55	47	4.6
lon-2 slt-1; Pelt-3::lon-2(+) #2	248	129	52	3.2
lon-2 slt-1; Pdpy-7::lon-2(+) #1	260	135	52	3.1
lon-2 slt-1; Pdpy-7::lon-2(+) #2	592	321	54	2
lon-2 slt-1; Pdpy-7::lon-2(+) #3	450	242	54	2.3
lon-2 slt-1; Pgrd-10::lon-2(+) #1	83	52	63	5.3
lon-2 slt-1; Pgrd-10::lon-2(+) #2	99	64	65	4.8
lon-2 slt-1; Pgrd-10::lon-2(+) #3	80	56	70	5.1
lon-2 slt-1; Pmec-7::lon-2(+) #1	81	50	62	5.4
lon-2 slt-1; Pmec-7::lon-2(+) #2	76	48	63	5.5
lon-2 slt-1; Pmec-7::lon-2(+) #3	99	69	70	4.6
lon-2 slt-1; Pelt-2::lon-2(+) #1	55	34	62	6.5
lon-2 slt-1; Pelt-2::lon-2(+) #2	49	33	67	6.7
lon-2 slt-1; Pelt-2::lon-2(+) #3	65	44	68	5.8
lon-2 slt-1; Pmyo-3::lon-2(+) #1	52	33	63	6.7
lon-2 slt-1; Pmyo-3::lon-2(+) #2	44	31	70	6.9
lon-2 slt-1; Pmyo-3::lon-2(+) #3	54	42	78	5.6

## Sheet: Figure 4b
Genotype	N	Number defective	% Mutant	S.E.P.
wt	391	0	0	0
lon-2	238	4	2	0.9
sdn-1	506	59	12	1.4
lon-2 sdn-1	283	92	33	2.8
lon-2 sdn-1; Pmec-7::sdn-1(+) #1	129	18	14	3.1
lon-2 sdn-1; Pmec-7::sdn-1(+) #2	136	20	15	3.1
lon-2 sdn-1; Pmec-7::sdn-1(+) #3	99	14	14	3.5

## Sheet: Figure 5c
Genotype	N	Number defective	% Mutant	S.E.P.
wt	391	0	0	0
lon-2	238	4	2	0.9
slt-1	465	234	50	2.3
lon-2 slt-1	233	155	67	3.1
lon-2 slt-1; Plon-2::LON-2ΔGAG #1	233	114	49	3.3
lon-2 slt-1; Plon-2::LON-2ΔGAG #2	204	105	51	3.5
lon-2 slt-1; Plon-2::LON-2ΔGAG #3	158	84	53	4
lon-2 slt-1; Plon-2::LON-2ΔGPI #1	275	142	52	3
lon-2 slt-1; Plon-2::N-LON-2 #1	111	48	43	4.7
lon-2 slt-1; Plon-2::N-LON-2 #2	147	70	48	4.1
lon-2 slt-1; Plon-2::N-LON-2 #3	116	67	58	4.8
lon-2 slt-1; Plon-2::C-LON-2 #1	42	28	67	7.3
lon-2 slt-1; Plon-2::C-LON-2 #2	52	35	68	6.5
lon-2 slt-1; Plon-2::C-LON-2 #3	39	27	69	7.4

[truncated: 4 more sheets: Figure 5d, Figure S1, Figure S3, Figure S5]
