# Supplementary material for: Glypican Is a Modulator of Netrin-Mediated Axon Guidance
Source: PLoS Biol. 2015 Jul 6;13(7):e1002183. doi: 10.1371/journal.pbio.1002183 (PMC4493048; doi:10.1371/journal.pbio.1002183)
Supplement: S2 Data — (XLSX) [file pbio.1002183.s002.xlsx]

## Sheet: Figure 6c
Cell Mix:	UNC-40 + LON-2		UNC-40 + LON-2ΔGAG		UNC-40ΔNt + LON-2		UNC-6 + LON-2		UNC-40 + LON-2 + UNC-6			UNC-40ΔFn4/5 + LON-2 + UNC-6		UNC-40 + Media from LON-2 cells
	UNC-40 positive cells	Untransfected cells	UNC-40 positive cells	Untransfected cells	UNC-40ΔNt positive cells	Untransfected cells	UNC-6 positive cells	Untransfected cells	UNC-40 positive cells	UNC-6 positive cells	Untransfected cells	UNC-40 positive cells	Untransfected cells	UNC-40 positive cells	Untransfected cells
average	94.4176	10.1988	100	0.704764	10.5417	3.7356	10.3637	12.2399	90.3196	18.4887	14.6133	95.708	9.07571	89.3549	0
SEM	2.76748	0.670842	0	0.322361	3.60936	0.551135	2.63556	1.59227	3.9084	6.03051	2.39609	1.51967	0.459957	3.21551	0
Number of cells	36	350	8	324	17	309	28	133	13	9	193	22	414	48	345
	13	307	12	328	22	321	22	148	13	7	209	28	367	51	315
	23	363	8	344	18	337	31	144	19	13	222	21	364	40	297
	18	294	6	339	18	316	24	156	14	7	181	19	378	39	368
	14	266	11	294	28	323	33	149	23	7				45
	17				11	331	34	100	7	5				41
	8				14	332			5	13				20
	15				25	343			14	8				35
	9				22	322			14	13				54
														49
Number of cells acquiring LON-2	34	28	8	1	1	14	3	20	11	2	40	22	37	46	0
	12	33	12	4	2	10	0	16	13	2	30	26	34	40	0
	23	34	8	0	4	13	5	25	19	5	20	20	37	35	0
	18	33	6	1	3	12	2	20	14	2	26	18	30	37	0
	14	31	11	5	0	19	6	17	18	2				36
	16				0	15	3	6	6	1				33
	8				2	12			5	0				20
	12				1	3			11	0				32
	8				5	11			12	0				47
														48
% of cells acquiring LON-2	94.4444	8	100	0.308642	5.88235	4.53074	10.7143	15.0376	84.6154	22.2222	20.7254	100	8.9372	95.8333	0
	92.3077	10.7492	100	1.21951	9.09091	3.11526	0	10.8108	100	28.5714	14.3541	92.8571	9.26431	78.4314	0
	100	9.36639	100	0	22.2222	3.85757	16.129	17.3611	100	38.4615	9.00901	95.2381	10.1648	87.5	0
	100	11.2245	100	0.294985	16.6667	3.79747	8.33333	12.8205	100	28.5714	14.3646	94.7368	7.93651	94.8718	0
	100	11.6541	100	1.70068	0	5.88235	18.1818	11.4094	78.2609	28.5714				80
	94.1176				0	4.53172	8.82353	6	85.7143	20				80.4878
	100				14.2857	3.61446			100	0				100
	80				4	0.874636			78.5714	0				91.4286
	88.8889				22.7273	3.41615			85.7143	0				87.037
														97.9592
T-test vs Untransfected	2.68485e-11		6.66469e-10		0.0504183		0.558769		1.62371e-09	0.494326		2.5877e-06		5.02755e-11

## Sheet: Figure 6d
Cell Mix:	mCherry + Untransfected (Control)					mCherry + LON-2					UNC-40/mCherry + Untransfected (Control)					UNC-40/mCherry + LON-2
	Total mCherry positive cells per field	Irregular Cells	Cells with Extensions	% Irregular	% Extensions	Total mCherry positive cells per field	Irregular Cells	Cells with Extensions	% Irregular	% Extensions	Total mCherry positive cells per field	Irregular Cells	Cells with Extensions	% Irregular	% Extensions	Total mCherry positive cells per field	Irregular Cells	Cells with Extensions	% Irregular	% Extensions
	19	0	0	0	0	13	5	0	38.4615	0	13	0	0	0	0	16	5	0	31.25	0
	23	2	0	8.69565	0	19	0	0	0	0	15	1	1	6.66667	6.66667	14	0	1	0	7.14286
	11	0	0	0	0	15	0	0	0	0	6	0	1	0	16.6667	21	0	2	0	9.52381
	15	0	0	0	0	15	0	0	0	0	31	0	0	0	0	21	2	0	9.52381	0
	16	0	0	0	0	20	1	0	5	0	23	3	0	13.0435	0	30	4	0	13.3333	0
	19	3	0	15.7895	0	27	6	0	22.2222	0	17	1	0	5.88235	0	27	2	1	7.40741	3.7037
	15	1	0	6.66667	0	17	2	0	11.7647	0	30	0	1	0	3.33333	32	8	2	25	6.25
	20	1	0	5	0	20	2	0	10	0	21	3	1	14.2857	4.7619	18	2	2	11.1111	11.1111
	20	0	0	0	0	20	0	0	0	0	17	0	1	0	5.88235	14	3	0	21.4286	0
	26	1	0	3.84615	0	23	3	0	13.0435	0	24	1	1	4.16667	4.16667	25	2	0	8	0
	16	0	0	0	0	29	2	0	6.89655	0	18	1	0	5.55556	0	26	4	0	15.3846	0
	16	3	0	18.75	0	20	2	0	10	0	21	1	0	4.7619	0	14	1	0	7.14286	0
	15	0	0	0	0	25	0	0	0	0	24	2	0	8.33333	0	12	3	0	25	0
	16	0	0	0	0	17	4	0	23.5294	0	26	7	0	26.9231	0	14	5	0	35.7143	0
	20	1	0	5	0	21	3	0	14.2857	0	20	2	1	10	5	39	5	1	12.8205	2.5641
	13	1	0	7.69231	0	22	0	0	0	0	17	2	0	11.7647	0	12	6	2	50	16.6667
	21	2	0	9.52381	0	15	3	0	20	0	20	3	0	15	0	15	2	2	13.3333	13.3333
	20	0	0	0	0	16	2	0	12.5	0	24	4	0	16.6667	0	17	6	0	35.2941	0
	16	0	0	0	0	15	5	0	33.3333	0	18	4	0	22.2222	0	33	7	0	21.2121	0
	25	1	0	4	0	14	2	0	14.2857	0	15	0	0	0	0	24	3	0	12.5	0
											17	2	1	11.7647	5.88235	18	3	1	16.6667	5.55556
											22	6	0	27.2727	0	19	9	1	47.3684	5.26316
											23	10	0	43.4783	0	19	6	0	31.5789	0
											32	9	0	28.125	0	17	3	0	17.6471	0
											20	6	1	30	5	17	4	0	23.5294	0
											26	4	0	15.3846	0	17	5	0	29.4118	0
											20	4	0	20	0	12	2	0	16.6667	0
											20	3	0	15	0	10	3	2	30	20
											21	5	0	23.8095	0	20	4	0	20	0
											18	0	0	0	0	18	7	2	38.8889	11.1111
											14	2	0	14.2857	0	9	3	0	33.3333	0
											23	3	0	13.0435	0	15	3	1	20	6.66667
											20	3	1	15	5	12	1	1	8.33333	8.33333
											20	2	0	10	0	15	7	0	46.6667	0
											21	6	0	28.5714	0	17	4	0	23.5294	0
											19	4	0	21.0526	0	19	4	0	21.0526	0
											16	5	0	31.25	0	19	2	2	10.5263	10.5263
											17	3	0	17.6471	0	17	3	3	17.6471	17.6471
											14	3	0	21.4286	0	31	7	0	22.5806	0
											31	5	0	16.129	0	19	2	2	10.5263	10.5263
Total nb of cells	362					383					814					764
Average				4.2482	0				11.7661	0				14.2129	1.559				21.0352	4.14813
STDV				5.57557	0				11.273	0				10.5387	3.28304				12.291	5.81939
SEM				1.24673	0				2.52072	0				1.66631	0.519094				1.94337	0.920127
T-test vs control									0.0124308										0.00939181	0.0171108

## Sheet: Figure S9b
Cell Mix:	EVI + LON-2		UNC-40 + EVI + LON-2
	EVI positive cells	Untransfected cells	UNC-40 positive cells	EVI positive cells	Untransfected cells
average	5.38014	10.198	99.3197	8.84838	5.95516
SEM	2.1231	1.54033	0.734778	3.82344	1.47618
Number of cells	44	207	16	31	275
	35	229	19	24	312
	45	307	21	35	284
	47	241	13	30	249
	48	205	15	24	277
	15		10	11
	19		11	17
	15
	24
	23
Number of cells acquiring LON-2	0	33	16	2	14
	0	22	19	3	36
	0	25	20	2	11
	4	17	13	3	15
	5	21	15	0	9
	2		10	3
	2		11	0
	1
	0
	1
% of cells acquiring LON-2	0	15.942	100	6.45161	5.09091
	0	9.60699	100	12.5	11.5385
	0	8.14332	95.2381	5.71429	3.87324
	8.51064	7.05394	100	10	6.0241
	10.4167	10.2439	100	0	3.2491
	13.3333		100	27.2727
	10.5263		100	0
	6.66667
	0
	4.34783
T-test vs Untransfected	0.054505		4.17427e-09	0.472487

## Sheet: Figure S9c
Cell Mix:	UNC-40 + LON-2 + SDN-1
	UNC-40 positive cells	Untransfected cells
average	98.4615	0.430422
SEM	1.53846	0.133547
Number of cells	6	383
	14	353
	12	366
	13	371
	7	372
Number of cells acquiring LON-2	6	3
	14	1
	12	2
	12	2
	7	0
% of cells acquiring LON-2	100	0.78329
	100	0.283286
	100	0.546448
	92.3077	0.539084
	100	0
T-test vs Untransfected	3.06646e-07
